# Supplementary material for: Overexpressed Proteins in HCC Cell-Derived Exosomes, CCT8, and Cofilin-1 Are Potential Biomarkers for Patients with HCC
Source: Diagnostics (Basel). 2021 Jul 6;11(7):1221. doi: 10.3390/diagnostics11071221 (PMC8307801; doi:10.3390/diagnostics11071221)
Supplement: Supplementary file 1 [file diagnostics-11-01221-s001.zip]

Archive with 1 entries (1 files):
- diagnostics-1283622-supplementary.pdf
